# Supplementary material for: Classification of Sleep Quality and Aging as a Function of Brain Complexity: A Multiband Non-Linear EEG Analysis
Source: Sensors (Basel). 2024 Apr 28;24(9):2811. doi: 10.3390/s24092811 (PMC11086092; doi:10.3390/s24092811)
Supplement: Supplementary file 1 [file sensors-24-02811-s001.zip]

Archive with 1 entries (1 files):
- sensors-2950325-supplementary.pdf
